# Supplementary material for: Quality of Drug Allergy Documentation in a Resource-Limited Paper-Based Hospital in Pakistan: Audit of Concordance and Completeness
Source: Healthcare (Basel). 2026 Apr 6;14(7):957. doi: 10.3390/healthcare14070957 (PMC13072779; doi:10.3390/healthcare14070957)
Supplement: Supplementary file 1 [file healthcare-14-00957-s001.zip]

Archive with 1 entries (1 files):
- healthcare-4181719-supplementary.pdf
